# Supplementary material for: In Silico Analysis of Functionalized Hydrocarbon Production Using Ehrlich Pathway and Fatty Acid Derivatives in an Endophytic Fungus
Source: J Fungi (Basel). 2021 May 29;7(6):435. doi: 10.3390/jof7060435 (PMC8228540; doi:10.3390/jof7060435)
Supplement: Supplementary file 1 [file jof-07-00435-s001.zip]

Archive with 2 entries (2 files):
- 20210525_Supplemental.pdf
- supplemental material.zip
